# Supplementary material for: Parenting a Child with a Neurodevelopmental Disorder during the Early Stage of the COVID-19 Pandemic: Quantitative and Qualitative Cross-Cultural Findings
Source: Int J Environ Res Public Health. 2022 Dec 28;20(1):499. doi: 10.3390/ijerph20010499 (PMC9819011; doi:10.3390/ijerph20010499)
Supplement: Supplementary file 1 [file ijerph-20-00499-s001.zip]

Archive with 1 entries (1 files):
- ijerph-2039201-supplementary.pdf
